# Supplementary material for: Exploring the relationship between auditory hallucinations, trauma and dissociation
Source: BJPsych Open. 2020 May 20;6(3):e54. doi: 10.1192/bjo.2020.31 (PMC7345666; doi:10.1192/bjo.2020.31)
Supplement: Supplementary file 1 [file S2056472420000319sup001.zip]

Archive with 9 entries (9 files):
- leon r coi disclosure.pdf
- flavie coi disclosure.pdf
- coi_disclosure Ken.pdf
- coi_disclosure Deb.pdf
- coi_disclosure 3[1].pdf annete
- coi disclosure guy curtis
- BjoP documentation Peter Melvill-Smith.pdf
- sean_coi.pdf
- sean coi
